# Supplementary material for: Impact of conduit-filling interactions on the efficacy of fiber and hydrogel fillers in nerve conduits
Source: iScience. 2025 Jul 18;28(8):113150. doi: 10.1016/j.isci.2025.113150 (PMC12357111; doi:10.1016/j.isci.2025.113150)
Supplement: Table S1. Summary of results in the form of means and standard deviations [file mmc2.xlsx]

## Sheet: Material properties
Material properties
Wall properties
Group	Thickness [µm]		HDM [%]			Fibres					BPs				Alignment		Fibre thickness				Pore size [µm2]
NeuraGen	389.00±4.70		0.84±0.02			858.00±180.00					314.00±45.00				0.53±0.24		2.30±1.60				626.00±52.00
NeuroFlex	380.10±6.00		0.92±0.01			1307.00±145.00					484.00±131.00				0.20±0.02		2.90±2.60				332.00±69.00
Reaxon	154±3.90		0.41±0.10			5.00±5.60					1.00±1.00
Inner Surface Morphology
Group	HDM [%]	Fibres					BPs							Alignment				Fibre thickness			Pore size [µm2]
NeuraGen	0.80±0.10	588.50±74.41					99.00±11.97							0.19±0.04				1.69±1.27			58.00±22.00
NeuroFlex	0.81±0.07	1874.00±204.00					657.50±106.54							0.20±0.06				3.61±2.79			98.00±27.00
Reaxon	0.00±0.06	1.50±1.91					0.00±0.00
Outer Surface Morphology
Group	HDM [%]			Fibres						BPs						Alignment				Fibre thickness
NeuraGen	0.96±0.02			1350.25±509.63						396.25±161.07						0.14±0.045				1.53±0.83
NeuroFlex	0.30±0.05			797.75±19086						157.00±56.21						0.39±0.03				1.20±0.86
Reaxon	0.00±0.00			6.50±4.93						0.50±0.58
Atomic Force Microscopy
Group	Surface roughness [nm]												Surface area [µm2]
NeuraGen	257.00±269.20												130.50±41.92
NeuroFlex	247.10±23.95												128.10±5.97
Reaxon	22.82±4.03												102.70±0.53
Tensile Test
Group	E-modulus [GPa]								Breaking stress [GPa]						Strain at failure [%]
NeuraGen	0.13±0.02								3.04±0.52						22.57±4.84
NeuroFlex	0.004±0.02								1.64±10.69						78.10±25.48
Reaxon	0.19±0.02								11.69±1.76						58.83±4.67
Swelling tests
Group	Swelling ratios after 10min NaCl				Swelling ratios after 1h NaCl			Swelling ratios after hydrogel				Swelling ratios after hydrogel and 10min NaCl							Swelling ratios after hydrogel and 1h NaCl
NeuraGen	81.23±3.98				86.03±2.88			89.53±2.18				89.37±2.59							89.23±2.88
NeuroFlex	80.72±6.66				83.18±4.85			85.48±5.04				87.75±4.02							84.47±6.11
Reaxon	21.94±13.71				49.49±11.31			75.74±6.53				69.56±8.34							71.31±17.61
Compression Test
Group	Inner conduit area after 100 compressions [% of original]
NeuraGen	96.77±1.86
NeuroFlex	95.40±2.10
Reaxon	39.11±23.82

## Sheet: Cell properties
Cell Condition				Nuclear Roundness			Migration
Schwann Cells				Schwann Cells			Schwann Cells
Group	Length/Width ratio	Proliferation [%]		Group	Nuclear Roundness (1 = perfectly round)		Group	Acc. Velocity [µm/min]	Acc.Distance [µm]	Euc. Distance [µm]	Euc. Velocity [µm/min]	Directionality
Uncoated well plate	6.28±1.664	1.80±1.07		NeuraGen empty	0.70±0.09		Uncoated well plate	0.61±0.10	618.10±96.75	169.90±16.79	0.17±0.02	0.28±0.06
NeuraGen empty	1.39±0.21	0.00±0.00		NeuraGen Hydrogel	0.68±0.07		NeuraGen empty	0.16±0.09	166.00±89.48	24.21±13.30	0.02±0.01	0.13±0.01
NeuraGen Hydrogel		7.13±5.70		NeuraGen Spider Silk	0.55±0.02		NeuraGen Hydrogel	0.43±0.15	437.30±153.50	102.60±69.76	0.10±0.07	0.21±0.09
NeuraGen Spider Silk		8.59±2.78		NeuraGen Spider Silk + Hydrogel	0.53±0.07		NeuraGen Spider Silk	0.76±0.33	766.10±340.20	243.90±78.90	0.23±0.08	0.34±0.10
NeuraGen Spider Silk + Hydrogel		12.45±6.67		NeuraGen Spider Silk + Hydrogel	0.62±0.04		NeuraGen Spider Silk + Hydrogel	0.73±0.16	739.30±160.00	264.70±100.60	0.25±0.10	0.35±0.01
NeuraGen Spider Silk + Hydrogel		6.12±7.93		NeuroFlex empty	0.73±0.05		NeuraGen Spider Silk + Hydrogel	0.74±0.22	748.90±225.50	114.70±55.77	0.12±0.05	0.18±0.11
NeuroFlex empty	4.90±0.92	0.47±0.72		NeuroFlex Hydrogel	0.71±0.06		NeuroFlex empty	0.30±0.08	302.30±78.29	55.32±5.96	0.05±0.01	0.18±0.06
NeuroFlex Hydrogel		5.24±3.89		NeuroFlex Spider Silk	0.55±0.03		NeuroFlex Hydrogel	0.43±0.12	439.00±126.00	114.70±69.17	0.11±0.07	0.24±0.11
NeuroFlex Spider Silk		11.56±10.76		NeuroFlex Spider Silk + Hydrogel	0.54±0.05		NeuroFlex Spider Silk	0.74±0.14	752.40±141.10	227.40±81.89	0.22± 0.08	0.29±0.07
NeuroFlex Spider Silk + Hydrogel		15.44±11.52		NeuroFlex Spider Silk + Hydrogel	0.62±0.08		NeuroFlex Spider Silk + Hydrogel	0.69±0.21	693.20±211.20	247.60±98.80	0.24±0.10	0.34±0.10
NeuroFlex Spider Silk + Hydrogel		8.00±5.23		Reaxon empty	0.73±0.03		NeuroFlex Spider Silk + Hydrogel	0.51±0.16	518.70±160.60	108.30±45.27	0.11±0.04	0.22±0.16
Reaxon empty	2.21±0.94	0.24±0.53		Reaxon Hydrogel	0.59±0.05		Reaxon empty	0.18±0.14	184.10±140.10	30.18±25.18	0.03±0.02	0.19±0.08
Reaxon Hydrogel		11.34±10.22		Reaxon Spider Silk	0.50±0.06		Reaxon Hydrogel	0.79±0.12	798.70±128.00	260.90±54.81	0.26±0.05	0.34±0.10
Reaxon Spider Silk		5.77±4.07		Reaxon Spider Silk + Hydrogel	0.52±0.05		Reaxon Spider Silk	0.67±0.30	672.70±309.10	193.50±81.14	0.19±0.08	0.28±0.06
Reaxon Spider Silk + Hydrogel		9.03±13.30		Reaxon Spider Silk + Hydrogel	0.63±0.07		Reaxon Spider Silk + Hydrogel	0.74±0.36	747.60±367.50	228.90±68.34	0.22±0.07	0.35±0.14
Reaxon Spider Silk + Hydrogel		5.41±10.80		Fibroblasts			Reaxon Spider Silk + Hydrogel	0.89±0.52	894.50±526.80	205.90±126.70	0.20±0.12	0.25±0.10
Fibroblasts				Group	Nuclear Roundness (1 = perfectly round)		Fibroblasts
Group	Length/Width ratio	Proliferation [%]		NeuraGen empty	0.61±0.04		Group	Accumulated Velocity [µm/min]	Accumulated Distance [µm]	Euclidean Distance [µm]	Euclidean Velocity [µm/min]	Directionality
Uncoated well plate	2.50±0.31	1.21±1.09		NeuraGen Hydrogel	0.62±0.07		Uncoated well plate	0.14±0.06	137.30±60.26	30.97±13.86	0.03±0.01	0.24±0.07
NeuraGen empty	2.56±1.5	2.53±3.41		NeuraGen Spider Silk	0.48±0.04		NeuraGen empty	0.16±0.03	157.90±32.53	20.16±13.90	0.02±0.01	0.14±0.10
NeuraGen Hydrogel		0.99±0.73		NeuraGen Spider Silk + Hydrogel	0.42±0.07		NeuraGen Hydrogel	0.30±0.12	306.60±122.80	51.00±19.00	0.05±0.02	0.18±0.09
NeuraGen Spider Silk		2.30±2.40		NeuraGen Spider Silk + Hydrogel	0.56±0.14		NeuraGen Spider Silk	0.24±0.18	234.30±184.60	37.00±17.00	0.04±0.02	0.20±0.10
NeuraGen Spider Silk + Hydrogel		1.30±1.50		NeuroFlex empty	0.64±0.08		NeuraGen Spider Silk + Hydrogel	0.33±0.22	330.60±219.2	34.00±27.00	0.03±0.03	0.11±0.05
NeuraGen Spider Silk + Hydrogel		0.85±1.4		NeuroFlex Hydrogel	0.63±0.12		NeuraGen Spider Silk + Hydrogel	0.29±0.16	293.40±157.20	28.00±6.60	0.03±0.01	0.12±0.08
NeuroFlex empty	2.22±0.91	0.83±1.32		NeuroFlex Spider Silk	0.49±0.07		NeuroFlex empty	0.18±0.06	180.30±65.70	35.51±17.31	0.03±0.01	0.22±0.13
NeuroFlex Hydrogel		2.70±2.10		NeuroFlex Spider Silk + Hydrogel	0.42±0.07		NeuroFlex Hydrogel	0.25±0.14	210.00±87.00	23.00±13.00	0.02±0.01	0.11±0.01
NeuroFlex Spider Silk		2.10±1.90		NeuroFlex Spider Silk + Hydrogel	0.59±0.07		NeuroFlex Spider Silk	0.19±0.13	256.00±143.00	22.00±4.90	0.02±0.004	0.14±0.06
NeuroFlex Spider Silk + Hydrogel		1.40±1.90		Reaxon empty	0.57±0.08		NeuroFlex Spider Silk + Hydrogel	0.27±0.18	188.00±127.00	38.00±27.00	0.04±0.03	0.14±0.08
NeuroFlex Spider Silk + Hydrogel		0.00±0.00		Reaxon Hydrogel	0.63±0.02		NeuroFlex Spider Silk + Hydrogel	0.23±0.15	235.00±149.00	29.00±13.00	0.03±0.01	0.17±0.13
Reaxon empty	1.51±0.20	0.37±0.83		Reaxon Spider Silk	0.47±0.07		Reaxon empty	0.19±0.11	190.80±112.90	30.88±11.46	0.03±0.01	0.17±0.07
Reaxon Hydrogel		2.80±5.30		Reaxon Spider Silk + Hydrogel	0.44±0.07		Reaxon Hydrogel	0.25±0.14	255.00±145.00	53.00±29.00	0.05±0.03	0.25±0.16
Reaxon Spider Silk		2.10±4.20		Reaxon Spider Silk + Hydrogel	0.56±0.09		Reaxon Spider Silk	0.27±0.12	264.00±119.00	62.00±30.00	0.06±0.03	0.22±0.12
Reaxon Spider Silk + Hydrogel		0.22±0.24					Reaxon Spider Silk + Hydrogel	0.26±0.14	261.00±138.00	53.00±37.00	0.05±0.04	0.25±0.21
Reaxon Spider Silk + Hydrogel		0.11±0.24					Reaxon Spider Silk + Hydrogel	0.27±0.14	271.00±116.00	66.00±54	0.07±0.05	0.26±0.17
